# Supplementary material for: The RNA binding protein Arid5a is an activator of TNF signaling in rheumatoid arthritis
Source: JCI Insight. 2026 Jan 23;11(2):e196411. doi: 10.1172/jci.insight.196411 (PMC12892899; doi:10.1172/jci.insight.196411)
Supplement: Supporting data values [file jciinsight-11-196411-s099.xlsx]

## Sheet: Fig 1a
ARID5A				IGF2BP2				ZC3H12A				ZFP36
control	RA	SLE		control	RA	SLE		control	RA	SLE		control	RA	SLE
6.32638	7.82502	6.73588		9.79022	10.5834	9.78832		4.19221	6.12416	4.24373		9.49849	10.4312	9.90983
6.02546	8.25217	6.56608		8.75599	10.9415	8.69563		4.17521	6.68036	4.35549		9.1185	11.045	9.35366
6.44732	8.32797	6.51928		9.89131	9.78692	9.36027		4.32713	5.52406	5.01919		9.4006	10.8692	9.09732
5.4895	8.39553	6.57246		9.44257	11.1647	10.2307		3.46035	6.47629	3.91472		9.14551	10.529	8.74246
6.34106	7.97109	6.15479		9.33112	12.1391	10.3468		4.20268	6.66598	4.67125		9.22964	10.6311	8.85264
5.50325	7.93415	6.20723		10.945	11.4818	10.2958		3.5826	6.64257	4.20268		9.30732	10.8838	8.4911
5.73822	8.18965	4.62594		11.0828	12.0404	9.7395		3.88526	7.06381	4.2324		9.13892	10.8053	8.27802
6.25846	8.33035	6.96756		9.10037	11.3015	10.6047		4.20268	6.56214	4.20268		10.0121	10.896	8.83945
5.46048	7.28476	6.48589		10.5887	11.6217	10.415		3.77466	4.90898	4.32884		9.43095	10.4645	8.77271
6.08972	7.91087	6.78583		10.7262	11.1878	11.2883		3.85631	5.25088	4.20268		9.42721	10.535	9.42643
5.71065	8.04233	4.87345		9.90249	10.786	10.5039		3.34731	5.57182	4.24227		9.37675	10.8374	8.28383
5.50731	7.77823	6.20632		9.98134	12.1403	10.101		3.29333	5.75673	4.47142		8.94379	10.8461	9.29964
6.03059	7.90863	5.75635		10.379	11.3921	10.403		3.21033	5.49995	4.44355		9.44618	10.767	9.05026
5.53821	8.03693	5.7286		9.62538	11.5857	11.0949		3.79693	5.52406	4.20268		9.39159	10.5371	8.78827
6.04265	7.81008	6.49158		10.7673	11.3226	11.0272		4.20268	5.78533	4.20268		9.45125	10.587	9.1581
5.83791	8.61811	6.76149		10.314	11.565	11.3836		4.20268	5.07579	4.3616		9.45592	10.3384	8.92817
5.05008	8.13037	6.80302		9.56792	10.9113	10.38		3.85471	7.40914	4.31174		9.46277	10.6359	9.30667
5.72467	7.852	5.39364		9.60482	11.8511	10.6391		4.02124	5.62529	4.20268		9.29154	10.347	9.37728
6.24337	7.24383	5.70793		8.13022	11.213	10.3884		3.7145	5.05125	4.20268		9.22361	10.1885	8.01359
5.78614	7.53024	6.58772		10.3956	11.9185	11.3814		3.90345	5.35991	4.20268		9.3993	10.7281	9.18069
	8.53133	5.79273			9.88407	10.7467			6.65225	4.20268			10.831	8.83839
	8.00373	6.44419			11.7471	9.80352			5.83408	4.20268			11.1093	8.28566
	7.54819	6.65739			11.2054	9.16505			5.51749	4.27377			10.6037	9.29585
	7.70971	5.56611			12.0459	10.6073			5.64508	4.31901			10.7058	9.10091
	7.66064	6.03869			10.5222	10.4823			5.19397	4.30662			10.2238	9.06318
	8.6238	6.37238			11.1546	9.63724			6.02388	4.20268			11.2948	9.12426
	7.74848	6.13156			11.7039	11.0666			5.05125	4.20268			10.1404	8.61133
	8.28922	6.76958			11.7302	10.1216			5.47738	4.20268			10.8793	9.20745
	7.16099	6.57437			11.4548	11.1228			5.11702	4.20268			10.8287	8.99942
	8.15339	5.99307			12.5087	9.77588			6.47998	4.36323			10.9964	8.35626
	7.48065	5.89043			11.4161	11.1343			4.83449	3.85652			10.212	9.08664
	7.42156	5.19186			11.2266	10.1735			5.82071	4.20268			10.2474	8.38269
	7.45846	5.62821			10.1471	10.4732			5.05125	4.20268			10.1995	8.68274
	7.66125	6.08763			11.7723	11.0993			5.52406	4.20268			10.5844	8.41867
	7.81495	6.56603			11.6954	10.2572			6.67061	4.32315			10.7593	8.51227
	8.21386	5.84959			12.2469	9.38129			6.8651	4.20268			10.4302	7.95298
	7.17939	7.23295			12.1002	10.9065			5.20937	4.20268			10.4528	9.44159
	7.3032	5.94351			10.6206	10.3737			5.63338	4.20268			10.6034	8.70605
	7.98461	6.0605			11.5548	9.96433			5.84281	4.20268			10.6736	8.14765
	6.95762	4.75472			11.7289	9.21408			5.08202	4.20268			10.8211	8.52168
	7.00498	5.6855			11.543	11.1285			4.91334	3.76232			10.0024	8.73919
	7.5871	6.03518			11.1434	10.7782			5.60397	4.1146			10.8402	9.02953
	8.26097	6.14819			11.348	10.4962			5.70802	4.20689			10.5668	8.70431
	7.2018	5.28829			11.019	9.94232			5.40743	4.30354			10.747	8.84693
	7.65403	5.47852			10.9914	9.94567			5.28372	4.19215			10.3887	9.09419
	7.17805	5.6808			11.3575	10.2785			4.79379	4.20268			10.798	9.18638
	8.04141	6.58664			10.7719	9.99314			6.74219	4.09783			10.4872	9.02063
	7.48056	5.68075			10.6078	10.0939			5.66022	4.20268			10.5098	8.45316
	7.2207	5.80632			11.4174	10.89			5.24655	4.49742			10.4537	8.93698
	7.25614	7.00427			12.2456	9.68252			5.51135	4.20268			10.5874	9.20327
	7.17326	6.64183			12.2249	10.6789			5.26772	4.20616			10.7738	9.33988
	7.31619	7.11383			11.3559	9.7646			5.12621	4.20268			10.8481	8.58474
	7.31511	5.53767			10.1293	10.8386			5.05125	4.13439			10.1579	8.32513
	7.85947	5.58339			12.0183	9.14975			6.25352	4.38039			10.6782	8.55986
	7.09194	6.11888			11.7075	9.85167			5.2305	4.20268			10.5417	9.11556
	7.87811	7.16852			11.4635	10.6808			6.49991	4.20268			10.7924	9.36139
	7.85627	6.45036			11.8686	9.66939			5.68149	4.23528			10.6999	9.18858
	7.63552	6.76244			11.6901	9.92881			5.6301	4.22248			10.3658	8.8008
	7.72416	5.39859			11.1484	10.8345			4.83449	4.20268			10.8203	8.67579
	7.96501	5.98207			11.4651	10.4912			6.62612	4.20268			10.3191	9.51163
	7.58422	6.5052			10.4662	9.75729			5.44518	4.20863			10.229	8.99072
	7.91645	5.76408			12.0678	9.95281			5.52406	4.31435			10.6041	8.97562
	7.7704	6.91083			12.169	10.5045			4.9473	4.34127			10.6801	8.05332
	7.74411	6.07293			11.6761	9.50789			5.56632	4.57738			10.5761	8.19813
	7.19073	6.24529			11.1044	11.4629			4.83449	4.20268			10.6868	9.01115
	7.66384	6.40207			11.3829	10.1352			5.05125	4.20268			10.3704	8.64706
	8.33414	5.84752			12.2614	8.93194			6.36999	4.20268			10.5203	9.31184
	7.24982	5.57586			11.398	10.3882			5.22546	4.32816			9.91935	8.67682
	7.17688	7.26639			11.906	9.76065			5.2124	5.21162			10.6824	9.44167
	7.40463	5.95547			11.608	9.93405			5.4665	4.18807			10.6659	9.1228
	7.91087	5.85654			10.9229	11.2243			5.65117	4.20268			10.6657	9.09193
	7.7177	6.29678			12.3252	11.5198			5.5203	3.72819			10.2585	8.40959
	8.37914	5.39126			11.2413	10.5477			6.50679	4.20268			10.6203	9.24461
	7.69611	4.90714			11.4945	10.1293			5.40171	4.20268			10.4273	8.26222
	8.08529	5.78187			10.7752	11.6637			5.07968	4.20268			10.4679	9.13239
	7.7132	6.81814			11.2196	10.0926			5.05125	4.20268			10.4338	9.17073
	8.17746	5.69101			11.0082	10.6074			6.64246	3.82192			10.7662	8.9473
	7.91498	6.55267			11.1921	9.35871			5.99904	4.61025			10.8525	8.96555
	8.01056	6.65409			11.3339	10.5806			5.53507	4.21012			10.3509	8.67578
	7.52285	6.72468			11.6703	10.5003			5.52406	4.20268			10.5449	8.52114
	7.70105	5.4329			10.2316	9.69005			5.41653	4.20268			10.7129	9.27439
	7.56958	5.99079			11.1054	10.7757			6.82888	4.31958			10.6388	8.52731
	7.81976	5.53373			12.6508	10.4023			5.12082	4.20268			10.8274	8.82815
	7.76702	5.35894			11.5693	10.1188			5.5574	4.09187			10.6031	8.71488
	8.47688	6.51307			12.1581	10.1437			6.16285	4.20268			10.8895	8.46472
	7.6736	6.7268			10.3778	10.8554			7.13282	4.20268			10.3822	8.80231
	7.31395	7.10743			12.2116	10.0915			5.67587	4.9472			10.3314	9.35999
	6.79572	7.11679			11.8245	10.9818			5.40064	3.6206			10.3206	9.57763
	7.97074	6.12405			11.2412	10.2333			5.32091	4.3233			10.5848	8.17134
	7.47483	6.09348			10.679	10.8442			5.52406	3.79152			10.1828	8.95688
	7.78903	5.32247			10.7206	9.72715			6.82319	3.41762			10.6356	9.12669
	7.9464	6.00569			11.6507	9.3419			7.09791	4.20268			10.7267	9.05755
	8.28341	5.40529			12.1256	10.5644			5.60334	4.20268			11.0789	8.95194
	7.76456	6.31272			11.5623	11.3723			5.64111	3.88016			10.5399	9.00839
	8.1469	5.52068			11.586	9.01897			6.38759	4.37327			10.5761	8.98646
	7.94011	5.91551			11.6298	10.69			6.5813	4.11906			10.6837	9.68011
	8.21197	6.40167			10.8398	10.2783			5.52406	3.99535			10.3646	9.16383
	7.23271	6.88762			12.1959	8.81996			5.95718	4.20268			10.5479	9.15455
	7.91015	5.96846			10.4876	10.9506			5.57393	4.18975			10.6568	8.5687
	7.71543	7.16826			11.836	9.69272			5.29569	4.20268			10.3312	9.80186
	7.80986	5.87859			11.7244	10.9863			5.05125	5.25913			10.829	9.15526
	7.68686	5.66419			11.2784	10.6036			6.80644	4.20268			10.3955	9.15746
	7.99158	6.33999			11.2448	11.426			5.62837	3.94171			10.7257	8.90403
	7.61013	5.90378			11.7587	9.60334			4.94734	4.67381			10.2271	8.85009
	8.34143	5.57905			10.7745	8.62086			6.56847	4.20268			10.4563	8.63857
	7.13656	6.53906			11.4658	10.5465			5.34763	5.00498			10.2893	8.69617
	6.85476	5.60563			11.312	10.0044			5.53108	4.32756			10.7297	9.18377
	7.8418	6.29863			10.3585	10.4479			7.11222	4.52706			10.5602	9.3449
	7.43883	6.05392			11.4127	9.67997			5.11618	4.42711			10.7443	7.98178
	7.87824	6.50064			11.5902	10.9296			6.10033	4.18263			10.5678	9.12601
	7.62392	6.39779			11.8914	9.57138			5.10697	4.29214			11.019	8.42321
	7.91811	7.11987			12.1583	9.28933			6.00092	4.55221			10.665	9.76918
	7.90916	6.2845			11.4249	10.6614			5.16907	4.35943			10.255	8.55758
	8.46487	6.71469			11.1787	11.0698			6.09333	4.88927			10.4639	8.58376
	7.64067	6.62756			11.1236	9.23188			5.56696	4.20268			10.5225	9.12929
		5.70356				10.6222				4.20268				9.15725
	7.11118	4.40718			11.4497	10.5785			3.93216	4.20268			10.5773	9.1776
	6.98218	6.53066			12.2788	9.82223			4.59722	4.22265			10.1651	8.89675
	6.8507	6.74155			12.1518	10.3753			4.59722	4.20268			10.9055	9.55646
	7.40734	6.75163			11.684	11.1286			4.84834	4.20268			9.87954	9.39812
	8.5758	5.78272			11.9578	10.5891			4.82988	4.46529			10.7452	8.2276
	7.02641	6.82217			11.2044	8.95234			4.27531	4.24664			10.2332	8.80148
	7.1721	5.6554			11.7882	11.118			4.19959	4.20268			10.6507	8.76263
	7.94332	6.16734			10.9136	10.5003			4.59722	4.20268			10.8351	8.41375
	7.94116	5.43066			11.3456	9.68117			5.26748	4.59606			10.1217	9.03754
	7.70012	5.62925			11.4271	11.0866			4.59722	4.20268			10.3479	8.90918
	7.26086	5.78836			12.1513	10.8992			4.64421	4.20268			10.3374	8.75668
	7.57666	6.19658			12.2025	11.146			4.75578	4.20268			9.90956	9.28762
	7.79078	6.48005			12.0242	11.1249			5.21336	4.20268			10.3899	9.14825
	7.51872	6.30078			11.9574	9.92883			4.59722	4.51851			10.3201	8.49272
	7.58663	6.4776			10.7156	10.7592			5.12501	4.54304			10.6669	9.25332
	6.80077	5.51737			11.0963	8.04334			4.6216	4.30854			10.2471	8.81456
	7.01946	5.69216			10.6986	12.4852			4.59722	4.06389			10.3435	9.24372
	7.56672	6.04773			10.8435	11.1131			4.56754	4.41636			10.6663	8.77027
	8.12623	6.45195			11.613	10.1643			4.59722	4.20268			10.3619	8.55053
	8.01346	5.72594			11.8373	10.327			4.59722	4.33217			10.5046	8.97929
	7.35117	7.0128			10.9408	11.6039			4.34953	4.64685			10.4626	9.0758
	7.39785	6.33175			10.4817	10.7414			5.03808	4.20268			10.4747	7.92751
	7.83464	7.44174			11.7155	9.13687			4.59722	3.46044			11.3964	9.87312
	6.98853	5.90807			11.8045	10.2642			4.59722	4.26128			10.1939	9.20718
	7.18406	5.73896			12.699	10.1006			4.41638	4.20268			10.3667	9.11583
	8.54019	5.65011			11.316	10.518			5.22434	4.20268			10.6019	8.79655
	8.02106	5.44143			11.3	9.98601			4.82225	4.49442			10.3998	8.01084
	7.73748	5.19265			12.1218	9.72473			4.59722	4.22684			10.6722	9.13478
	6.6953	5.70412			10.5388	9.47354			4.53453	4.20268			10.595	8.88316
	7.09641	6.10322			11.6618	10.9376			4.34316	4.67986			10.4735	8.59222
	8.00343	6.05749			11.5717	8.11037			4.78287	4.20268			10.5961	8.76806
	6.82085	7.04025			11.1605	9.92237			3.82808	3.32502			10.6288	8.52322
	7.06057	5.85441			12.0943	10.385			4.80708	4.5747			10.7464	8.024
	7.33736	6.4305			12.0662	9.79605			5.04228	4.21454			10.327	9.152
	7.46947	6.08301			11.4696	9.13528			4.6071	4.20268			10.7995	8.77675
	7.47471	5.77162			10.8321	10.8326			4.59722	4.20268			10.3075	8.69087
	6.92809	5.25662			12.2341	9.18251			4.45806	4.20268			10.3828	8.427
	7.70374	6.39138			11.7897	10.5474			4.59722	4.20268			10.2705	9.20311
	7.15851	7.62361			11.7369	9.76928			4.30562	4.20268			10.6276	9.89546
	8.24288	5.63557			12.7895	11.4668			4.88224	3.9021			10.8581	9.03659
	7.37746	5.62459			11.9109	10.5046			4.59722	4.20268			10.4948	9.52778
	7.17852	5.88707			11.5971	10.6353			4.22002	4.20268			10.1825	8.4801
	7.83295	6.36458			11.165	10.8959			5.18583	4.20268			10.5003	8.61789
	7.37726	6.44995			11.2041	8.5748			4.39486	4.20274			10.524	8.43046
	7.57713	5.63253			10.9999	10.6574			4.59722	3.68467			10.5157	8.10582
	7.87428	6.85022			11.1419	10.5419			4.59722	4.70517			10.6216	8.58904
	7.69873	6.46527			11.9831	9.20311			4.28167	4.26581			10.4479	9.45318
	7.32164	6.46588			11.8418	10.2123			4.43636	4.05804			10.5013	8.74787
	7.89379	6.75743			9.9375	10.8088			4.76025	4.0141			9.86207	9.20307
	7.49619	6.15874			11.902	9.77394			4.59659	4.46262			10.5879	8.48586
	7.37261	6.83246			11.071	10.3761			4.59722	4.80076			10.507	8.83811
	7.45262	6.68003			10.3022	10.1858			4.00587	4.20268			10.3153	9.08553
	7.96844	6.40345			11.3787	9.94795			4.59722	4.95344			10.6657	8.79632
	7.34899	6.27366			11.821	9.98746			4.19346	4.20268			10.3057	8.82332
	7.3985	6.82711			10.9945	9.88094			4.59695	4.51929			10.275	9.72839
	7.30576	6.51745			11.7085	10.0891			4.59722	3.47806			10.2292	8.9692
	8.13311	5.91377			10.4817	9.96001			5.08358	4.25901			10.7942	9.11187
	6.9793	5.96237			11.0741	11.7809			4.59722	4.09478			10.371	8.84555
	7.24195	6.85904			12.2481	8.88003			4.5348	4.84831			10.3909	8.32761
	8.62893	6.72824			11.383	8.80499			4.59722	4.20268			10.7933	8.30931
	9.36951	5.51581			12.3	11.2341			5.01298	4.66145			9.4505	8.45702
	8.40308	6.95091			12.3557	10.5563			4.59722	4.20268			9.68752	9.17315
	6.7672	6.20451			11.4277	11.7322			4.04969	4.20268			10.1659	9.51385
	7.48702	6.6009			11.5227	10.775			4.59722	3.8687			10.0359	9.84197
	8.51331	6.0475			11.1939	10.7381			4.59722	4.75366			10.5993	8.13136
	6.86617	5.44525			12.6251	10.6771			4.36077	4.20268			10.3517	8.67684
	7.82131	7.22129			11.271	9.20662			4.59722	4.47272			10.4845	8.95314
	7.03038	5.91334			12.2361	11.2876			4.34498	4.20268			10.6806	9.39437
	9.16631	6.11955			12.1811	9.53726			5.42775	4.20268			9.78934	8.53986
	6.76001	6.15131			11.241	9.68582			4.45841	4.2223			10.4242	9.05641
	7.65816	6.24293			12.9532	10.33			4.70549	4.20268			10.6314	8.87651
	7.14595	5.97783			11.1226	9.94738			4.64297	4.20839			10.4135	9.30323
	7.99384	7.0149			12.3119	10.1784			4.67457	4.50901			9.97396	8.79953
	7.77487	6.26981			11.9477	9.09718			5.13648	4.20268			9.59107	9.61623
	7.82105	6.35517			10.81	8.4704			3.99365	4.51585			10.4611	8.47689
	7.76477	6.21331			10.9703	10.6466			4.59722	4.20268			10.1671	9.7333
	7.38212	6.28821			12.1905	11.2284			4.59722	4.20268			10.4774	8.8445
	7.29767	6.65181			12.2573	10.0703			4.63985	4.72817			10.5378	7.95263
	7.75332	6.35229			11.823	9.95281			4.59722	4.53744			10.3655	9.32992
	7.16028	5.65212			11.866	9.61873			4.59722	4.20268			10.3754	8.9378
	7.34022	5.33968			11.4915	10.0175			4.59722	4.43382			10.531	8.52337
	7.54241	7.04534			12.027	10.8266			3.88618	4.20268			10.3879	9.35748
	7.6332	5.91352			11.8341	11.1346			4.88146	4.20268			10.372	9.1963
	7.84854	6.06391			11.5968	9.47645			4.59837	4.20268			10.4278	9.0383
	7.4062	6.71172			11.2917	9.19926			5.02095	4.20268			10.4562	8.67602
	7.58507	5.93607			12.1694	9.37851			4.23139	2.95002			10.5262	9.27572
	7.4051	6.23485			12.3184	9.54625			4.47985	4.1312			10.3173	8.61107
	7.12578	5.87474			11.1518	9.57053			4.58399	4.13078			10.4455	8.78658
	7.35775	7.34374			12.1087	11.9294			4.59722	4.44145			10.0098	8.74963
	7.14874	5.29081			11.0652	10.0184			4.59722	4.20268			10.3828	8.80581
	7.07681	6.40369			11.661	11.0292			4.59722	4.38847			10.335	8.27896
	7.64722	5.35093			10.9786	10.3034			4.59152	4.24794			11.0182	8.10921
	7.57782	6.51277			12.0728	10.4416			4.68502	4.20268			10.3776	9.02216
	8.46976	4.65136			11.1299	9.985			4.67645	4.20268			11.0686	8.28078
	8.34282	5.79145			11.7138	10.026			5.20381	4.20268			10.5217	8.82663
	8.39308	7.18699			12.5665	10.7763			4.59722	4.34478			10.1926	9.00782
	7.49341	6.44242			11.1908	9.241			4.59722	4.70017			10.424	9.19963
	8.33644	6.35168			10.9986	11.1955			5.17537	4.20268			10.0012	8.82961
	7.63132	6.24998			11.9957	9.66962			4.886	3.79507			10.293	8.81789
	7.83059	6.068			11.4161	10.3783			4.59722	4.20268			10.3794	9.31625
	7.8122	6.02232			10.4105	9.73903			4.91064	4.20268			10.5654	8.82471
	7.80324	6.08591			10.6532	9.82797			4.99049	4.20268			10.3774	8.65754
	6.83812	6.31708			10.647	8.8811			4.28577	4.20268			10.5408	8.70169
	7.10236	5.31582			12.1666	11.2202			4.46979	3.73333			10.3999	8.22199
	7.79586	6.84207			11.7203	9.91842			5.11672	4.83938			10.5214	9.14801
	8.26497	5.88005			9.92672	10.5543			4.59722	4.10003			10.3472	9.54674
	7.41899	6.14183			11.6576	9.4848			4.84011	4.20268			10.7068	8.64644
	7.56161	5.72616			11.1579	9.4596			4.60672	4.24719			10.0986	8.68562
	8.15523	7.17854			11.9599	11.7806			5.64609	4.65592			10.8207	8.15531
	8.35261	7.32978			12.3841	9.30732			4.59722	4.20268			10.2044	9.39721
	6.82244	6.73713			11.3741	9.47019			3.57964	4.88476			10.3181	8.59974
	7.47675	6.14285			11.708	9.3711			4.59853	4.80191			10.3482	7.99284
	8.15855	6.70537			11.5952	10.6649			4.88607	4.57395			10.83	9.67533
	7.82663	5.82197			9.99899	10.3375			4.59722	4.64662			10.3034	9.04461
	8.41382	6.34507			11.8181	9.85611			5.00691	4.20268			10.4086	9.13139
	7.73832	6.20145			11.5153	10.209			4.87753	3.97075			10.3792	9.40044
	8.35582	6.78427			11.7	10.8046			4.65967	4.20268			9.42537	8.97007
	7.02774	6.59627			12.4648	9.94295			4.59722	4.29321			10.413	8.89094
	7.36309	5.59634			10.9578	9.24504			4.59722	4.23522			10.0806	8.92906
	7.22989	6.49804			11.836	9.56284			4.59722	4.24634			10.2924	9.37714
	6.92646	6.60004			11.5221	9.45108			5.11622	4.20268			10.5118	9.15015
	7.3804	6.80114			11.6078	10.3422			4.81055	4.20268			10.2829	9.29046
	7.54581	5.57634			11.5776	8.63823			4.73514	4.84302			10.2495	8.98695
	7.40526	6.85167			11.6606	10.5792			4.15731	4.20268			10.1647	8.81883
	7.30313	6.2891			11.7858	10.3253			4.59722	4.64837			10.2747	9.32506
	7.32922	5.66799			12.1436	11.5924			4.97692	4.11268			10.7298	8.88921
	7.45062	6.21475			11.1256	10.745			4.39828	4.31444			10.4427	8.53934
	7.13536	5.97283			11.9966	10.0247			4.38742	4.20371			10.5543	8.94558
	6.938	5.70086			11.5967	9.91179			4.59722	4.20268			10.3108	9.47624
	7.04885	6.01231			11.3047	11.689			4.51612	4.20268			10.5307	9.08982
	7.27384	6.47655			11.6373	9.76089			4.7403	4.45845			10.1584	9.02436
	7.40176	5.96616			12.8498	10.6484			4.72983	4.20268			10.2214	8.92264
	7.21098	5.18935			12.4383	8.03885			4.67379	4.20268			10.4472	8.90628
	7.79259	6.3566			11.7269	11.2565			4.59722	4.28843			10.433	9.42391
	6.71372	5.63629			11.708	10.0691			4.59722	4.20268			10.2398	8.78562
	7.1861	6.79435			12.0582	10.8035			4.51596	4.27755			10.1391	9.03174
	7.27237	6.86068			11.0321	10.3522			4.59722	4.20268			10.673	9.15799
	7.21186	6.85079			11.8558	9.73567			4.59722	4.20268			10.3689	9.31914
	7.55858	6.42565			12.2443	11.0779			4.33127	4.6067			11.0016	8.22949
	6.97509	6.86817			12.2022	11.2705			4.59722	4.80224			10.2706	8.84364
	8.26307	6.43293			12.1496	10.8169			5.42493	4.42711			11.8277	9.08407
	7.86081	6.99799			12.0139	11.3064			5.2078	4.1348			10.1582	8.79617
	7.57679	5.79214			11.2752	9.27475			4.59722	4.20268			10.4156	8.72965
	8.24444	5.60405			11.3152	11.1989			4.59722	4.64598			9.9904	8.66726
	7.74962	5.56083			11.0405	9.88321			5.06463	4.20268			10.2361	9.34961
	7.00916	6.49501			11.0695	10.4161			4.43154	4.20268			10.3233	9.30596
	7.5854	6.86868			11.6354	9.70979			4.38287	4.75934			10.606	8.90667
	7.62377	6.50906			10.4754	10.3276			4.87891	4.20268			10.3702	8.57783
	8.51036	6.10199			11.7251	10.1694			4.6889	4.20268			10.1129	9.17987
	6.80468	6.03337			11.9346	9.34316			4.01044	4.23534			9.84022	8.43679
	6.96835	5.96139			11.1241	8.71893			4.59722	4.63914			10.6323	9.32131
	7.12276	6.77351			12.2517	9.91493			4.27385	4.23447			10.4399	9.22183
	7.16471	6.26511			11.8781	10.9284			4.59228	4.07268			10.2703	9.25237
	7.63218	6.39608			10.8606	9.83734			4.59722	4.20268			10.246	8.76535
	8.02769	5.56732			10.9463	10.2423			4.65699	4.14549			10.3588	9.18058
	7.10297	6.43864			11.7875	10.1843			4.59722	4.41959			10.3235	8.94523
	6.96084	5.98861			11.3453	11.2188			4.361	4.20268			9.84757	9.60905
	7.1932	6.45103			11.8267	9.22827			4.58449	4.20268			10.5279	9.07456
	7.46437	5.87809			10.3566	10.2993			4.12439	4.61046			10.3004	8.56886
	6.88769	5.53521			11.5633	8.27942			4.49058	4.36738			10.1949	9.55406
	7.2256	6.32613			11.3906	10.1171			4.65233	3.48403			10.4735	9.15375
	7.58748	7.08417			10.3953	9.52774			4.7697	4.264			9.90381	8.90496
	7.47847	6.43859			12.7866	9.98784			5.31523	4.20268			10.2164	9.28649
	6.88918	7.41154			12.5916	10.6782			4.56656	4.20268			10.332	9.56097
	7.06182	6.7155			9.81301	9.1593			4.55263	4.32038			10.2697	9.29092
	8.1502	7.47118			11.278	10.5248			5.02918	4.20268			9.89513	10.1083
	7.43706	6.54942			11.1031	10.9044			4.59722	4.35004			10.3823	9.43177
	7.7433	6.54001			11.9891	10.5418			3.90035	4.46162			10.5509	9.34343
	7.67905	5.8049			10.8968	10.4702			4.85738	4.20268			10.2138	8.99249
	7.27488	6.50142			11.0333	10.225			4.22784	4.45161			10.1906	9.22102
	7.50509	5.10751			11.815	8.83912			4.59722	4.40237			10.3616	8.94952
	6.94741	6.95207			11.5775	10.4696			4.3133	4.20268			10.4716	9.01248
	8.06911	5.88112			11.3255	9.07531			4.74891	4.20268			10.0656	9.18045
	7.03669	5.55637			11.3984	10.7796			4.59722	4.20268			10.4195	9.38793
	7.4946	6.76153			11.1331	10.1512			5.01304	4.20268			10.667	9.6134
	7.59458	6.52546			11.3046	11.527			4.95381	4.20268			10.7721	9.14882
	6.738				11.5835				4.59722				10.1507
	8.09552				11.3088				4.80398				10.7933
	7.3161				11.3784				4.69799				10.0892
	7.31425				12.0748				4.68384				9.80081
	6.6372				12.2394				4.59722				10.4619
	7.7431				11.9649				4.98953				10.7189
	7.738				11.513				4.44753				10.4467
	6.93724				11.6716				4.6299				10.3997
	8.4095				11.8305				4.824				10.7658
	8.23988				11.4654				4.7896				10.2353
	7.44537				11.5122				4.62959				10.397
	8.10744				11.9253				4.59722				10.3139
	6.70408				11.5455				4.56574				9.81756
	8.80223				10.4842				4.88599				10.7719
	7.14612				11.2741				4.73328				10.5948
	7.0428				11.4349				4.34802				10.3221
	6.93659				11.9114				4.59722				10.3456
	7.50845				11.8796				4.25821				10.3828
	7.4997				11.0199				4.59761				10.5627
	7.12223				10.7157				4.4732				10.1459
	7.10605				11.6868				4.59722				10.0457
	7.82503				12.1606				4.59722				10.714
	7.72741				10.9558				4.59722				10.7091
	7.76432				10.7324				4.61523				10.7266
	7.6591				10.9003				5.16228				10.9764
	7.27294				12.0792				4.81592				10.6786
	7.81177				11.4165				4.59722				10.5058
	7.60721				11.5643				4.78442				10.9419
	7.39686				10.6069				4.59722				10.4206
	8.06102				10.9303				4.23012				10.7431
	8.92686				10.7361				4.59722				10.7168
	8.24612				12.2459				4.94712				10.5277
	7.2684				11.5757				4.91231				10.262
	7.71721				10.0367				4.5898				10.6834
	7.81983				11.4355				4.59722				10.5694
	8.06359				10.9325				4.86063				10.4479
	7.86416				12.0851				5.06753				10.1461
	7.06476				10.1427				3.96212				10.6026
	7.11603				11.3459				4.42277				10.0049
	7.31848				11.4028				4.5638				10.4661
	7.53995				11.6886				4.47015				10.4114
	7.39291				10.8812				5.13654				10.0697
	7.68				11.9725				4.66096				10.242
	7.79803				11.411				4.98583				10.5196
	6.85772				12.4713				3.57708				10.4356
	8.26896				11.2666				4.9556				10.1511
	7.79211				11.4821				4.64286				10.3176
	7.10891				12.0718				4.25629				10.4578
	7.10265				10.7806				4.59722				10.419
	7.69936				11.4927				4.59722				10.7053
	7.87404				10.3033				4.60922				10.4371
	6.75437				11.5884				4.48184				10.5407
	7.61785				11.5478				4.59722				10.1535
	7.96287				11.2776				5.34525				10.4857
	7.8151				11.524				4.59722				10.5594
	7.16276				12.198				4.59771				10.3399
	7.79982				10.9599				4.70392				10.6261
	7.00692				11.4944				4.59722				10.1194
	7.46242				12.0883				4.59722				10.5166
	7.04215				12.2148				4.65526				10.2475
	7.28706				11.1066				4.59722				10.1428
	7.85789				10.7935				4.47327				10.48
	7.68812				11.6595				4.26076				10.3656
	7.80747				11.559				4.59722				10.1801
	7.57221				11.1616				4.83123				10.3715
	7.1774				11.1956				4.59722				10.3558
	7.91936				10.8998				4.7321				10.4425
	9.0599				10.7185				4.85424				10.4792
	7.55406				10.6265				4.59722				10.4735
	7.32536				10.7916				4.02968				10.3055
	7.40097				11.0437				5.68157				10.8337
	7.3346				11.5781				4.59722				10.7434
	8.18724				11.6521				4.59722				10.1294
	7.05827				11.2991				4.59722				10.4533
	7.97726				9.68387				5.45745				10.6994
	6.89414				10.3125				4.34184				10.4414
	7.41569				12.074				4.59722				10.3216
	7.46018				12.7747				4.73478				10.3216
	7.39859				11.4998				4.53386				10.6202
	7.3377				11.9206				4.59722				10.3426
	7.32972				12.1287				4.59722				10.2061
	7.4214				10.9318				4.59722				10.4374
	6.49268				11.7351				4.58476				10.7403
	7.95898				11.8279				4.72596				10.4759
	7.26045				12.1004				5.05365				10.4436
	6.92159				12.4911				4.59722				10.1032
	7.74396				12.5381				4.78406				10.4764
	7.36274				11.8823				4.59722				10.092
	7.6508				11.6611				4.59722				10.8224
	7.74633				11.4084				4.6419				10.2891
	7.38569				11.5857				4.52128				10.481
	7.32923				12.0172				4.59722				10.3616
	6.89601				11.6184				4.45749				10.8152
	7.87075				11.4904				4.64205				10.4279
	7.38771				11.7181				4.59722				10.2808
	7.60981				11.0858				4.55343				10.6774
	6.87634				11.0738				4.69515				10.4837
	7.18786				11.9732				4.59722				10.2767
	7.17774				11.3478				4.19993				10.5326
	7.10626				10.8294				4.59722				10.5087
	6.98381				10.5032				4.45357				10.3842
	8.38573				11.532				4.65834				11.0601
	7.08908				11.3947				4.71595				10.4
	8.73769				10.5985				5.69782				12.2355
	7.92327				11.6163				5.01696				10.362
	7.27597				10.7493				4.60305				10.2574
	7.71047				12.1536				4.52903				10.5384
	7.64673				11.7023				4.59722				10.5434
	7.42999				11.3432				4.59722				9.84159
	7.44862				10.6684				4.59722				10.5306
	7.03907				10.1835				4.65332				10.6042
	6.9837				11.0968				3.66382				10.263
	7.18753				10.4179				4.69782				10.2495
	6.70726				11.5236				4.59722				10.7731
	7.55579				11.3171				4.59722				10.6926
	7.76723				10.9592				4.59722				9.90961
	6.70585				11.4611				4.34631				9.80892
	7.50557				11.2069				4.59722				10.3826
	7.70926				9.90125				5.15576				10.6453
	7.50734				11.2084				4.59773				10.2859
	6.73536				11.9338				4.59722				10.5115
	6.95197				12.1826				4.59722				10.222
	8.10196				11.0981				4.69965				10.0586
	8.09446				11.6927				4.46429				10.8876
	7.07235				12.0022				4.05971				10.601
	7.37148				12.2141				4.59722				9.59674
	7.66998				12.0788				4.59722				10.3417
	6.67635				10.6847				4.35649				10.4445
	7.39547				11.3828				4.95524				9.87011
	7.69397				10.8604				4.60185				9.90476
	7.172				12.1361				4.03268				10.7274
	7.25				10.8712				4.03811				10.23
	7.13515				11.0029				4.1889				10.2777
	7.25661				11.3586				4.59802				10.5554
	7.41795				10.6197				4.9422				10.4469
	6.84825				12.3624				4.2026				10.2063
	7.44997				11.2589				4.59722				10.6196
	7.20996				11.229				4.59722				10.2957
	7.21555				11.1565				4.43053				10.3098
	6.94702				12.0017				3.94136				10.1732
	7.02712				11.9304				5.10791				10.4751
	7.03859				12.0002				4.28394				10.4052
	6.99145				11.0574				5.3264				10.5465
	6.88189				11.3681				4.47577				11.0249
	7.72298				10.9718				4.59722				10.8016
	7.11026				12.1817				4.48621				10.1264
	6.65357				11.2578				4.59722				10.3257
	7.04735				11.246				4.59722				10.7117
	7.59127				11.8175				4.93974				10.5075
	7.5156				12.0486				5.1311				10.6878
	7.39501				11.6324				4.59722				9.96469
	7.37203				11.6926				4.86951				10.67
	8.03296				12.1472				5.10589				10.0246
	7.75812				11.6192				4.72794				10.6841
	7.67457				10.7121				4.61023				10.3659
	7.19451				10.9567				4.59722				10.2852
	8.60157				10.3628				5.36872				10.433
	8.52446				10.8082				4.59722				10.5577
	7.50945				11.0819				4.5748				10.9741
	7.04399				10.6809				4.29126				10.1696
	6.97244				10.5731				4.54006				10.4653
	8.7354				10.7974				4.82238				10.0445
	7.72154				11.3329				4.59722				10.8306
	7.25678				12.3829				4.97697				10.338
	7.85822				11.1299				4.61667				10.3375
	7.21991				10.7057				4.01439				10.2045
	8.34767				11.5				5.46113				9.20335
	7.4883				10.8013				4.25377				10.1409
	7.0247				11.8256				4.09823				10.6871
	7.37425				10.7028				4.3591				10.4333
	7.86023				11.6311				4.59722				10.7583
	7.53462				10.9962				4.58532				10.8716
	6.75625				11.8627				4.15288				10.8712
	7.49654				11.8233				4.59722				10.3858
	7.00594				11.2207				4.19375				10.0476
	8.38931				11.8571				4.87432				10.7175
	7.824				11.6811				5.34475				10.0613
	8.1282				10.5829				5.61465				10.6026
	7.67178				11.3249				4.8062				10.6888
	7.8366				12.171				4.98404				10.2866
	7.8019				11.3321				4.66346				10.6624
	7.50621				10.9023				4.59722				10.4129
	9.17646				12.1463				4.66169				11.2188
	7.55736				12.0412				5.0181				10.5501
	8.30193				12.0734				4.7258				10.674
	7.66203				11.8489				4.85093				10.4144
	7.70553				10.3509				4.55084				10.5388
	7.49198				12.5834				4.42264				10.7066
	7.87937				11.1137				4.59722				10.312
	7.44177				11.9248				4.35994				10.6719
	8.0898				11.6336				4.89737				10.6926
	7.30114				12.177				4.59722				10.1531
	8.09371				10.8156				4.59722				10.7648
	8.53013				11.5759				4.59722				10.6468
	7.51764				11.3666				4.4838				10.4043
	7.31658				11.6948				3.9389				10.5539
	7.86298				10.4984				5.19481				10.2274
	8.03474				11.6167				4.6733				10.6328
	8.64621				11.5863				5.22875				10.2062
	7.2495				11.0683				4.29646				10.5769
	8.25835				12.4033				4.59722				10.6808
	7.33842				11.6039				4.59722

## Sheet: Fig 1b
ARID5A
RA + MTX + IFX	RA + MTX	RA not-treated	RA + TCZ	RA synovial fluid
1.615	1.776	2.89	2.291	8.289
1.084	1.164	1.759	2.957	8.231
2.499	3.539	1.575	1.506	17.78
1.557	2.112	1.463	2.442	11.25
3.389	1.274	3.041	1.337	14.54
1.766	1.526	1.214	1.737	8.211
1.299	0.9458	3.239	2.098	13.27
1.158	2.071	1.156	1.834	17.75
0.7378	2.989	1.175	0.2712	8.195
0.3976	1.583	3.984	1.241	12.04
1.128	1.622	0.8503	0.9508	9.784
1.544	2.301	2.256	0.8326
0.8315	5.318	1.473	1.27
2.24	4.024	4.511	1.818
2.033	3.005	3.017	2.102
2.016	3.015	2.856	2.681
4.47	1.677	5.674	2.208
2.884	1.795	3.127	1.469
1.65	2.981	2.414	4.48
1.74	4.502	2.459	1.977
1.203	4.366	2.365	1.923
1.787	2.878	1.92	1.684
3.496	2.668	2.386	2.402
3.412	1.671	3.081	2.377
1.639	2.287	2.325	2.186
2.124	1.256	2.628	3.137
1.875	2.776	11.13	2.28
1.489	2.726	3.304	4.822
2.402	1.674	7.223	3.631
1.044	1.916	6.546	5.132
1.565	2.33	2.677	4.309
1.198	0.7876	2.82	2.852
1.472	2.141	3.181	4.09
2.425	1.882	2.518	2.736
2.093	2.02	2.906	3.009
1.655	2.758	2.694	2.415
1.137	2.478	2.54	3.028
0.9585	1.999	3.422	3.039
1.163	1.744	3.015	2.037
2.57	1.759	4.507	1.759
2.252	1.296	2.767	2.389
1.386	0.5924	3.839	2.093
2.76	2.738	3.677	2.617
1.284	1.239	1.01	1.244
0.4873	2.216	0.568	1.764
1.117	1.845	1.88	3.094
2.227	2.601	2.356	3.019
1.147	1.764	0.4507	1.917
1.32	2.632	0.8296	0.9534
1.431	2.522	2.463	1.45
0.7249	1.391	1.171	0.5703
1.12	2.27	0.5634	2.241
1.264	1.887	2.567	1.899
0.3726	0.996	4.173	0.7545
1.47	0.7019	4.57	0.6447
0.5335	1.013	1.605	0.7553
1.122	0.9054	1.275	1.511
1.332	2.595	1.114	0.9305
1.26	1.299	1.807	0.5943
1.47		1.794	1.012
0.6017		0.9039	0.7784
0.846		0.748	0.5599
2.068		0.6679	2.349
			1.762
			1.909
			0.7044

## Sheet: Fig 2a
Arid5a								Ccl2
Untreated	TNF 0.5h	TNF 1h	TNF 2h	TNF 3h	TNF 4h	TNF 6h		Untreated	TNF 0.5h	TNF 1h	TNF 2h	TNF 3h	TNF 4h	TNF 6h
0.00066068	0.00121249	0.00263082	0.00199558	0.0003265	0.0005683	0.00022784		0.00044166	0.00301747	0.012026	0.0151707	0.00529401	0.00582455	0.0087267
0.00063351	0.00080153	0.00246725	0.00320338	0.00021353	0.0006256	0.00019565		0.00055114	0.00273406	0.00957616	0.0166679	0.00624662	0.00810725	0.005214
0.0007375	0.00134882	0.00285114	0.00204829	0.00012432	0.00080224	0.00015146		0.00040432	0.00297339	0.0094541	0.0185848	0.00675716	0.0084907	0.00733123
0.00064778	0.00022733	0.0005174	0.00034226		0.00044641	0.00113978		0.000454	0.00422533	0.00867619	0.00905663		0.0133557	0.0201636
0.00012621	0.00017649	0.00074001	0.0003475		0.0001148	9.0169e-05		0.0001965	0.00316742	0.0110391	0.00788424		0.00399085	0.00304572
0.00015105	0.00049655	0.00038329	0.00053269		0.00037781	3.4088e-05		0.0003077	0.00270956	0.00604986	0.00515302		0.0090588	0.00031903
0.00015838		0.00100588						0.00020428		0.012288
0.00010788		0.00010588						0.00044716		0.002613
0.00022872		0.00032272						0.00054745		0.00468658
0.00010329								0.00016321

## Sheet: Fig 2c
Arid5a					Ccl2
Untreated	TNF 1h	TNF 3h	TNF 6h		Untreated	TNF 1h	TNF 3h	TNF 6h
0.00109102	0.00330493	0.00182923	0.00170235		0.00016867	0.00111973	0.00266992	0.00268829
0.00128307	0.00208659	0.00103678	0.0004645		0.00025763	0.0009962	0.00236785	0.0012318
0.00063479	0.00412599	0.00195955	0.00106907		0.00018383	0.00118743	0.0025431	0.00289885
0.00087212	0.00138094	0.00075207	0.000407		0.0001835	0.00069149	0.00155361	0.00104144
0.00038009	0.00072171	0.00030011	0.00030803		0.00123549	0.013902	0.0217454	0.0230744
0.00110367	0.0009415	0.00056688	0.00075537		0.00186983	0.0136489	0.0176158	0.030216
0.00026335	0.00071458	0.00036426	0.00064389		0.0015866	0.0126823	0.0237227	0.0433736
0.00027471	0.00176877	0.00019144	0.00131113		0.00203073	0.0217202	0.0186181	0.0268575

## Sheet: Fig 2e
RA ARID5A					OA ARID5A					RA CCL2					OA CCL2
Untreated	TNF 1h	TNF 3h	TNF 6h		Untreated	TNF 1h	TNF 3h	TNF 6h		Untreated	TNF 1h	TNF 3h	TNF 6h		Untreated	TNF 1h	TNF 3h	TNF 6h
0.117648	0.109614	0.232464	0.114937		0.0846706	0.0798694	0.0544679	0.141252		0.443445	3.96949	8.32525	16.0143		0.746422	9.28269	21.2553	17.4531
0.104314	0.151916	0.145775	0.108793		0.241629	0.101989	0.195525	0.136513		0.33832	5.969	10.779	15.2335		0.814262	11.3596	14.1138	18.302
0.0807746	0.0609807	0.125638	0.103964		0.00068271	0.00076357	0.000711	0.00059592		0.662261	7.82184	15.4732	22.4292		0.556357	8.9114	10.5464	12.5937
0.0747575	0.0770379	0.174674	0.110806		0.00051382	0.00048306	0.00070096	0.0008792		0.80425	10.096	21.871	17.464		0.522546	8.40795	16.198	21.8401
0.00028978	0.00027629	0.00034643	0.00056606							0.24196	7.26122	14.4401	13.4859
0.00093977	0.00060535	0.00043204	0.00067854							0.341499	9.11077	11.3524	8.34039

## Sheet: Fig 2f
RA Arid5a/β-Actin			OA Arid5a/β-Actin
Untreated	TNF 6h		Untreated	TNF 6h
1.20472	1.72978		1.43281	1.33255
1.46579	1.85002		1.64814	1.02639
0.956768	1.20233

## Sheet: Fig 2g
Untreated nuclear	Untreated cytoplasm	TNF nuclear	TNF cytoplasm
201.727	990.513	780.311	1007.48
979.603	127.696	133.023	1618.19
618.68	64.7398	324.887	507.082
266.289	931.237	308.783	849.902
325.734	991.209	872.479	176.281
1332.82	320.946	331.468	175.94
1736.3	1672.55	81.7313	405.685
271.925	2819.46	481.018	657.945
472.47	2687.8	1014.9	218.605
318.546	1794.55	1160.3	2693.35
375.462	2279.95	374.434	5351.17
422.108	1982.26	118.117	5939.44
742.102	1670.29	217.192	5339.46
963.55	1545.04	274.815	5480.94
220.101	1011.51	109.26	5799.63
218.305	904.203	184.603	4456.92
59.4177	744.371	342.847	3224.47
216.327	584.517	116.742	1022.42
158.502	790.503	84.5101	916.988
445	833.229	92.0405	1686.66
224.287	667.747	88.4151	834.696
165.89	485.974	281.664	1168.14
126.246	658.94	416.751	884.409
13.1862	683.707	379.152	538.009
9.40308	810.703	286.367	480.569
		477.202	1129.68
		607.334	1412.95

## Sheet: Fig 2i
IgG	Arid5a
0.94037	1.17007
1.01354	1.17324
1.04921	1.17576
0.99843	1.38246
1.01476	1.4328
0.987008	1.48878

## Sheet: Fig 2j
EV	Arid5a
0.946	2.23
0.989	1.78
0.949	1.86
1.12	2.79

## Sheet: Fig 2k
min	WT			Arid5aKO
0	107.053	94.6924	98.2546	90.0501	75.2436	134.706
60	96.3874	196.522	81.3545	45.6463	40.6172	71.4524
120	70.856	61.345	51.2118	45.8956	35.6539	49.4111
240	40.8257	39.591	41.2474	97.329	24.1665	39.621

[truncated: 32 more sheets: Fig 3a, Fig 3b, Fig 4a, Fig 4b, Fig 4c, Fig 5b, Fig 5c, Fig 5d, Fig 5e, Fig 6a, Fig 6b, Fig 6c, Fig S1a, Fig S2a, Fig S2b, Fig S2c, Fig S2d, Fig S2e, Fig S2f, Fig S3a …]
